# Supplementary material for: The Tumorigenic Effect of the High Expression of Ladinin-1 in Lung Adenocarcinoma and Its Potential as a Therapeutic Target
Source: Molecules. 2023 Jan 22;28(3):1103. doi: 10.3390/molecules28031103 (PMC9919345; doi:10.3390/molecules28031103)
Supplement: Supplementary file 1 [file molecules-28-01103-s001.zip]

Archive with 1 entries (1 files):
- molecules-2047073-supplementary.pdf
